# Supplementary material for: Cholesterol Regulates Airway Epithelial Cell Differentiation by Inhibiting p53 Nuclear Translocation
Source: Int J Mol Sci. 2025 Aug 27;26(17):8324. doi: 10.3390/ijms26178324 (PMC12428349; doi:10.3390/ijms26178324)
Supplement: Supplementary file 1 [file ijms-26-08324-s001.zip]

Archive with 1 entries (1 files):
- ijms-3713063-supplementary.pdf
